# Supplementary material for: Gold(I)-catalyzed intramolecular cyclization/intermolecular cycloaddition cascade as a fast track to polycarbocycles and mechanistic insights
Source: Nat Commun. 2021 Feb 19;12:1182. doi: 10.1038/s41467-021-21335-9 (PMC7896061; doi:10.1038/s41467-021-21335-9)
Supplement: Supplementary file 2 — Source Data [file 41467_2021_21335_MOESM2_ESM.xls]

## Sheet: Fig. 5
Wavelength [nm]	Int. (45)	Int. (47)	Int. (48)	Int. (52)	Int. (53)		Wavelength [nm]	Abs. (45)	Abs. (47)	Abs. (48)	Abs. (52)	Abs. (53)
431	1.381	1.778	3.296	1.79	2.493		300	0.161	0.129	0.914	0.371	0.305
432	0.95	1.969	2.917	2.66	2.699		301	0.15	0.118	0.899	0.339	0.28
433	0.163	2.501	3.367	3.201	3.635		302	0.141	0.11	0.868	0.309	0.256
434	2.041	2.421	4.313	2.35	4.104		303	0.133	0.103	0.836	0.283	0.236
435	0.39	3.396	4.358	2.335	4.514		304	0.129	0.098	0.804	0.26	0.222
436	1.442	3.025	4.442	2.285	4.734		305	0.126	0.095	0.764	0.243	0.211
437	1.515	3.879	3.68	3.427	5.249		306	0.125	0.092	0.727	0.23	0.202
438	1.527	4.36	4.475	2.44	6.956		307	0.124	0.09	0.693	0.219	0.195
439	1.712	5.803	4.796	4.747	8.561		308	0.126	0.087	0.657	0.211	0.187
440	3.042	7.608	5.269	5.426	7.651		309	0.128	0.085	0.627	0.203	0.183
441	1.77	9.333	4.78	5.2	10.543		310	0.13	0.084	0.596	0.197	0.179
442	1.969	9.837	4.34	7.518	11.589		311	0.133	0.083	0.571	0.192	0.173
443	3.257	11.976	5.453	7.107	15.074		312	0.135	0.082	0.545	0.186	0.17
444	3	13.49	5.273	9.175	17.31		313	0.136	0.082	0.521	0.184	0.169
445	3.854	16.503	5.8	11.378	20.747		314	0.136	0.083	0.497	0.182	0.168
446	4.802	20.536	5.372	13.269	22.492		315	0.136	0.084	0.474	0.181	0.167
447	4.751	23.609	6.625	13.959	27.096		316	0.135	0.086	0.452	0.179	0.167
448	4.989	26.727	6.124	16.969	31.165		317	0.134	0.089	0.428	0.179	0.168
449	6.28	32.327	5.237	20.074	35.914		318	0.134	0.09	0.409	0.179	0.169
450	7.819	38.577	6.132	23.672	40.794		319	0.134	0.09	0.39	0.18	0.169
451	8.476	43.737	6.147	26.907	46.908		320	0.137	0.089	0.376	0.179	0.169
452	8.831	49.997	5.969	33.637	53.458		321	0.138	0.087	0.364	0.179	0.166
453	10.09	56.394	6.535	37.368	60.586		322	0.14	0.083	0.353	0.178	0.165
454	12.047	64.683	6.903	42.379	68.524		323	0.143	0.078	0.343	0.176	0.161
455	14.553	74.518	7.203	48.33	76.87		324	0.147	0.073	0.334	0.175	0.156
456	17.391	84.509	6.887	56.16	87.073		325	0.15	0.068	0.324	0.172	0.153
457	20.506	95.777	6.124	65.28	96.605		326	0.152	0.064	0.313	0.171	0.15
458	21.968	108.412	6.803	72.907	107.55		327	0.155	0.061	0.302	0.17	0.148
459	25.213	119.511	7.16	83.005	118.724		328	0.157	0.058	0.292	0.169	0.145
460	28.749	132.683	7.173	92.609	127.96		329	0.161	0.055	0.283	0.168	0.143
461	33.134	145.379	6.797	101.677	141.98		330	0.163	0.053	0.277	0.169	0.142
462	36.695	159.995	6.742	112.309	154.073		331	0.165	0.051	0.271	0.169	0.141
463	41.81	172.823	7.824	126.3	165.957		332	0.167	0.051	0.268	0.17	0.14
464	47.569	187.305	6.585	137.291	177.641		333	0.17	0.051	0.268	0.17	0.14
465	53.223	204.138	7.367	152.214	187.934		334	0.171	0.05	0.269	0.172	0.139
466	59.659	220.512	7.073	165.15	201.588		335	0.171	0.049	0.27	0.172	0.139
467	66.185	237.114	8.422	179.255	212.596		336	0.173	0.049	0.271	0.173	0.14
468	74.16	252.176	8.059	193.903	225.29		337	0.175	0.048	0.271	0.174	0.14
469	80.457	270.982	7.542	208.674	236.025		338	0.176	0.048	0.269	0.174	0.14
470	87.865	283.653	8.986	223.358	245.217		339	0.178	0.048	0.266	0.176	0.14
471	95.169	300.521	8.673	238.176	254.232		340	0.179	0.05	0.263	0.178	0.141
472	101.439	316.884	8.342	254.86	264.775		341	0.178	0.049	0.257	0.179	0.141
473	110.612	328.85	9.293	269.577	272.36		342	0.176	0.048	0.254	0.179	0.141
474	118.214	343.293	7.962	284.181	279.469		343	0.177	0.046	0.249	0.18	0.14
475	125.145	355.16	9.652	298.43	285.305		344	0.177	0.048	0.248	0.18	0.14
476	133.846	369.426	9.13	314.847	292.978		345	0.176	0.048	0.243	0.181	0.138
477	141.027	376.633	9.746	327.395	297.907		346	0.174	0.047	0.24	0.18	0.136
478	149.509	391.602	9.487	343.642	303.129		347	0.172	0.047	0.238	0.178	0.135
479	156.488	397.856	10.273	354.949	304.91		348	0.169	0.046	0.236	0.176	0.132
480	162.453	408.159	11.927	367.129	305.597		349	0.165	0.047	0.234	0.175	0.129
481	166.119	415.826	11.39	380.817	307.146		350	0.162	0.046	0.233	0.173	0.126
482	173.933	421.131	12.129	389.764	308.771		351	0.158	0.047	0.23	0.168	0.122
483	176.212	423.726	12.297	396.512	307.113		352	0.154	0.047	0.228	0.165	0.119
484	179.296	426.74	12.363	404.603	308.274		353	0.15	0.047	0.226	0.162	0.115
485	184.445	428.76	13.133	413.595	304.656		354	0.146	0.047	0.222	0.157	0.113
486	186.495	429.724	15.208	419.306	303.852		355	0.141	0.047	0.218	0.154	0.11
487	189.74	429.124	15.152	421.571	300.802		356	0.139	0.048	0.214	0.151	0.109
488	191.02	432.815	16.725	429.436	299.501		357	0.134	0.048	0.208	0.148	0.109
489	191.966	430.746	17.924	430.799	295.785		358	0.131	0.048	0.203	0.145	0.107
490	192.4	428.732	19.422	434.063	294.672		359	0.128	0.049	0.196	0.143	0.106
491	193.419	424.676	20.66	436.845	291.443		360	0.126	0.05	0.189	0.141	0.105
492	192.815	423.616	23.738	439.408	285.517		361	0.122	0.05	0.182	0.137	0.102
493	190.31	423.35	25.684	435.627	279.691		362	0.119	0.051	0.175	0.135	0.1
494	189.603	417.702	29.096	436.488	278.669		363	0.116	0.052	0.167	0.132	0.098
495	188.745	411.581	32.32	433.104	273.427		364	0.113	0.053	0.159	0.128	0.096
496	185.379	409.759	35.816	431.427	269.733		365	0.109	0.053	0.152	0.124	0.093
497	183.956	402.083	39.715	429.35	264.183		366	0.106	0.054	0.144	0.12	0.091
498	181.75	396.277	44.041	425.774	262.319		367	0.103	0.056	0.139	0.116	0.089
499	180.195	393.036	49.249	423.219	254.942		368	0.1	0.057	0.134	0.112	0.088
500	178.844	386.066	53.741	415.997	250.821		369	0.097	0.058	0.129	0.109	0.088
501	176.285	383.031	58.866	416.563	247.996		370	0.094	0.059	0.126	0.106	0.087
502	172.297	375.317	65.762	407.693	243.14		371	0.093	0.06	0.124	0.103	0.087
503	171.492	368.908	70.809	400.554	236.337		372	0.092	0.062	0.122	0.101	0.088
504	166.94	362.817	79.941	395.756	232.846		373	0.092	0.063	0.122	0.1	0.089
505	164.157	356.343	88.257	387.024	231.523		374	0.092	0.065	0.122	0.099	0.092
506	163.724	353.188	96.384	383.221	223.489		375	0.093	0.066	0.123	0.099	0.094
507	160.129	345.639	102.948	376.749	218.951		376	0.093	0.067	0.124	0.099	0.095
508	157.15	337.178	112.634	367.776	213.924		377	0.095	0.07	0.125	0.1	0.097
509	155.471	331.711	123.748	362.264	208.117		378	0.096	0.071	0.125	0.101	0.098
510	152.501	326.757	134.228	355.528	204.421		379	0.098	0.073	0.126	0.102	0.099
511	150.616	317.699	144.277	346.994	200.311		380	0.1	0.075	0.127	0.103	0.099
512	148.243	312.743	154.828	341.319	196.794		381	0.1	0.076	0.126	0.103	0.099
513	146.504	305.409	167.329	334.601	190.879		382	0.101	0.078	0.126	0.102	0.099
514	144.231	299.299	177.464	326.603	184.314		383	0.102	0.08	0.126	0.101	0.099
515	140.441	291.766	190.925	318.628	180.038		384	0.101	0.082	0.125	0.099	0.098
516	138.413	283.986	203.678	311.788	174.408		385	0.1	0.084	0.124	0.098	0.098
517	135.929	278.126	215.62	303.949	170.317		386	0.1	0.086	0.123	0.096	0.098
518	132.944	271.539	228.742	296.628	165.166		387	0.099	0.088	0.123	0.095	0.099
519	129.206	263.59	239.78	289.12	160.37		388	0.098	0.09	0.124	0.093	0.099
520	127.587	256.238	254.962	281.388	154.109		389	0.098	0.093	0.125	0.092	0.1
521	124.898	246.771	268.929	274.208	151.182		390	0.098	0.095	0.127	0.091	0.101
522	121.3	243.363	281.33	264.536	144.588		391	0.097	0.097	0.129	0.091	0.102
523	119.198	237.084	291.741	258.474	142.038		392	0.098	0.099	0.132	0.091	0.103
524	116.336	229.389	304.944	251.795	137.506		393	0.098	0.101	0.136	0.091	0.104
525	112.516	223.505	319.143	242.392	133.84		394	0.099	0.104	0.139	0.091	0.106
526	110.451	215.994	327.974	236.127	126.958		395	0.099	0.106	0.143	0.091	0.107
527	107.857	212.656	341.432	228.082	125.093		396	0.1	0.108	0.147	0.092	0.108
528	103.614	202.362	351.735	221.006	119.799		397	0.1	0.11	0.151	0.092	0.109
529	100.358	195.989	363.004	215.231	117.223		398	0.1	0.111	0.154	0.092	0.111
530	98.076	192.374	371.568	209.077	112.933		399	0.101	0.114	0.157	0.093	0.112
531	95.811	184.065	381.568	203.493	108.611		400	0.102	0.116	0.159	0.094	0.113
532	91.227	179.273	388.604	194.847	104.537		401	0.102	0.118	0.161	0.094	0.115
533	89.301	173.552	398.282	189.23	101.403		402	0.103	0.119	0.162	0.095	0.116
534	86.14	166.329	406.74	182.615	99.559		403	0.103	0.121	0.161	0.096	0.117
535	81.929	161.971	410.642	176.435	95.166		404	0.103	0.123	0.161	0.096	0.118
536	79.803	156.05	420.68	169.613	91.902		405	0.104	0.125	0.16	0.097	0.119
537	78.468	151.506	423.576	165.988	88.977		406	0.104	0.126	0.159	0.098	0.12
538	75.364	146.833	429.777	157.749	86.813		407	0.104	0.127	0.157	0.099	0.121
539	72.822	140.117	433.879	154.709	84.723		408	0.104	0.128	0.155	0.099	0.122
540	71.461	134.081	437.067	149.594	80.052		409	0.105	0.13	0.154	0.1	0.123
541	67.4	130.349	438.379	143.58	78.578		410	0.105	0.131	0.153	0.101	0.124
542	66.769	126.861	442.543	138.223	76.817		411	0.105	0.132	0.152	0.101	0.124
543	64.324	123.769	442.699	133.871	75.299		412	0.104	0.132	0.15	0.101	0.125
544	60.284	119.848	442.136	128.492	72.502		413	0.104	0.133	0.149	0.102	0.125
545	59.341	115.115	444.176	124.333	71.012		414	0.104	0.134	0.148	0.102	0.125
546	57.134	111.431	444.089	119.933	68.043		415	0.104	0.135	0.147	0.102	0.126
547	55.042	104.653	443.637	114.645	66.245		416	0.104	0.135	0.147	0.102	0.126
548	52.762	102.793	440.265	110.653	65.913		417	0.104	0.136	0.147	0.103	0.126
549	52.366	98.369	439.062	107.553	63.515		418	0.103	0.136	0.146	0.103	0.126
550	49.876	94.572	440.459	101.958	62.628		419	0.103	0.136	0.146	0.103	0.126
551	46.846	93.38	436.367	99.046	58.991		420	0.102	0.136	0.145	0.103	0.125
552	45.526	90.248	433.985	95.921	59.933		421	0.101	0.136	0.144	0.103	0.125
553	43.099	85.452	429.237	91.695	58.634		422	0.1	0.136	0.143	0.103	0.125
554	43.03	82.368	424.072	86.989	57.251		423	0.099	0.136	0.142	0.103	0.124
555	40.889	81.099	419.389	84.098	56.573		424	0.098	0.136	0.141	0.103	0.124
556	40.114	75.875	417.639	80.728	55.336		425	0.097	0.135	0.14	0.103	0.124
557	38.33	73.651	413.865	77.193	53.205		426	0.096	0.135	0.138	0.103	0.123
558	37.176	71.483	410.095	74.259	53.537		427	0.094	0.134	0.137	0.103	0.122
559	35.148	68.307	403.09	71.833	52.804		428	0.093	0.133	0.136	0.103	0.121
560	33.378	66.132	398.717	67.828	51.065		429	0.092	0.133	0.134	0.103	0.121
561	32.654	63.239	393.215	66.932	50.261		430	0.09	0.131	0.132	0.102	0.119
562	31.399	61.659	388.349	63.054	49.578		431	0.089	0.13	0.13	0.102	0.118
563	30.387	58.585	382.628	60.91	49.889		432	0.087	0.128	0.127	0.102	0.117
564	28.79	56.022	376.436	59.272	47.729		433	0.085	0.126	0.125	0.101	0.115
565	28.083	54.036	372.582	56.942	48.372		434	0.083	0.124	0.123	0.1	0.113
566	28.101	52.337	364.735	54.801	46.516		435	0.081	0.122	0.12	0.1	0.111
567	27.331	50.874	361.627	51.009	46.875		436	0.079	0.119	0.117	0.099	0.108
568	25.242	47.16	353.116	49.134	45.27		437	0.077	0.116	0.115	0.097	0.106
569	24.05	47.077	346.364	48.387	44.63		438	0.076	0.113	0.113	0.096	0.103
570	23.351	43.376	336.446	46.155	43.838		439	0.073	0.11	0.11	0.094	0.1
571	22.755	43.397	334.253	43.48	41.922		440	0.072	0.106	0.108	0.093	0.097
572	20.935	41.962	328.508	42.71	41.534		441	0.07	0.103	0.106	0.091	0.094
573	20.197	39.103	322.202	40.703	41.225		442	0.068	0.099	0.103	0.088	0.09
574	19.609	38.058	315.018	39.138	40.522		443	0.066	0.096	0.101	0.086	0.087
575	17.641	36.465	306.971	37.727	39.088		444	0.064	0.091	0.099	0.083	0.083
576	17.656	34.41	301.805	34.361	39.304		445	0.062	0.087	0.097	0.081	0.08
577	17.281	34.283	293.299	33.426	37.358		446	0.06	0.083	0.095	0.078	0.076
578	17.021	33.026	287.584	31.813	37.257		447	0.058	0.079	0.093	0.075	0.072
579	16.491	31.618	281.826	31.547	36.438		448	0.056	0.075	0.092	0.072	0.068
580	15.385	29.878	274.768	30.851	34.786		449	0.054	0.071	0.09	0.069	0.065
581	14.896	28.362	266.862	28.595	34.264		450	0.052	0.067	0.089	0.065	0.061
582	14.022	27.05	262.19	26.855	33.268		451	0.05	0.062	0.087	0.062	0.057
583	13.473	26.24	256.191	24.933	31.949		452	0.048	0.059	0.086	0.059	0.054
584	13.208	25.698	249.697	25.184	31.84		453	0.046	0.055	0.085	0.056	0.051
585	12.243	25.316	243.835	23.154	31.128		454	0.044	0.051	0.084	0.053	0.048
586	11.68	23.182	239.522	23.091	29.594		455	0.042	0.048	0.083	0.05	0.045
587	11.308	22.223	233.322	21.901	29.26		456	0.04	0.045	0.082	0.047	0.042
588	10.247	20.768	227.91	20.206	27.347		457	0.038	0.041	0.081	0.044	0.039
589	10.191	21.03	221.416	19.688	27.028		458	0.037	0.038	0.08	0.041	0.037
590	9.987	20.396	213.483	19.637	25.581		459	0.035	0.036	0.079	0.039	0.035
591	9.135	20.362	208.973	18.161	25.413		460	0.033	0.033	0.078	0.036	0.033
592	8.943	18.476	204.686	17.551	24.442		461	0.031	0.03	0.078	0.034	0.031
593	9.246	17.244	197.578	17.712	24.177		462	0.03	0.028	0.077	0.031	0.029
594	8.267	16.492	192.78	15.912	23.591		463	0.028	0.026	0.076	0.029	0.027
595	7.629	17.049	187.091	15.665	22.314		464	0.026	0.024	0.076	0.027	0.026
596	7.341	15.557	183.126	14.417	22.029		465	0.025	0.022	0.075	0.026	0.024
597	7.512	14.533	177.432	14.335	20.805		466	0.023	0.021	0.074	0.024	0.023
598	7.549	14.254	173.424	14.433	20.299		467	0.022	0.019	0.074	0.022	0.022
599	7.197	13.763	167.824	12.459	19.642		468	0.02	0.018	0.073	0.021	0.021
600	6.86	12.784	160.212	11.672	19.133		469	0.019	0.017	0.072	0.02	0.02
601	6.197	12.408	157.393	12.279	17.279		470	0.018	0.016	0.071	0.019	0.02
602	6.39	11.838	152.689	11.306	18.197		471	0.017	0.015	0.071	0.018	0.019
603	6.293	11.407	148.523	9.948	18.203		472	0.015	0.014	0.07	0.017	0.018
604	5.855	10.342	143.263	10.406	16.897		473	0.015	0.013	0.069	0.016	0.018
605	4.527	11.237	139.296	10.233	16.22		474	0.014	0.013	0.069	0.015	0.017
606	5.08	10.67	134.168	8.829	16.177		475	0.013	0.012	0.068	0.015	0.017
607	5.062	10.139	132.107	8.15	14.219		476	0.012	0.011	0.067	0.014	0.016
608	4.209	8.488	125.85	8.527	14.034		477	0.012	0.011	0.066	0.013	0.016
609	4.458	9.156	121.889	8.183	14.695		478	0.011	0.011	0.065	0.013	0.016
610	4.067	8.662	118.677	7.552	14.761		479	0.01	0.01	0.064	0.012	0.016
611	4.012	8.837	115.218	7.471	13.488		480	0.01	0.01	0.063	0.012	0.016
612	3.684	8.549	110.82	6.356	12.341		481	0.009	0.01	0.062	0.012	0.015
613	3.39	7.295	106.304	6.465	11.894		482	0.009	0.01	0.061	0.012	0.015
614	3.332	6.699	102.471	5.701	12.432		483	0.009	0.009	0.06	0.011	0.015
615	3.908	7.324	99.394	5.537	10.708		484	0.008	0.009	0.059	0.011	0.015
616	3.09	6.192	93.9	6.491	10.257		485	0.008	0.009	0.057	0.011	0.015
617	3.258	7.04	92.068	5.252	10.896		486	0.008	0.008	0.056	0.01	0.015
618	2.835	6.562	87.637	5.674	10.147		487	0.008	0.008	0.055	0.01	0.015
619	2.092	6.584	84.016	4.677	9.564		488	0.008	0.008	0.053	0.01	0.015
620	2.468	6.061	82.659	3.801	9.321		489	0.007	0.008	0.052	0.01	0.015
621	2.958	5.562	78.917	4.102	7.731		490	0.007	0.008	0.05	0.01	0.015
622	3.1	4.818	77.743	3.535	8.086		491	0.007	0.008	0.049	0.01	0.015
623	2.521	5.208	76.12	4.714	8.738		492	0.007	0.008	0.047	0.01	0.014
624	1.43	4.318	72.525	3.955	9.109		493	0.007	0.008	0.045	0.01	0.014
625	1.764	4.749	70.771	3.334	7.353		494	0.007	0.008	0.044	0.01	0.015
626	1.997	4.242	67.81	3.93	8.445		495	0.007	0.008	0.042	0.01	0.015
627	1.783	4.307	66.492	2.992	7.78		496	0.007	0.008	0.041	0.01	0.014
628	1.387	3.825	64.681	3.236	6.937		497	0.007	0.008	0.039	0.01	0.014
629	1.536	4.338	63.013	2.45	7.822		498	0.007	0.008	0.037	0.009	0.014
630	1.322	3.942	60.029	2.47	6.061		499	0.007	0.008	0.035	0.009	0.014
631	0.753	4.498	58.815	3.608	6.811		500	0.007	0.008	0.034	0.009	0.014
632	1.202	4.002	56.767	2.379	6.121		501	0.007	0.007	0.032	0.009	0.014
633	0.932	3.631	55.792	2.432	6.302		502	0.006	0.007	0.03	0.009	0.014
634	0.608	3.15	54.049	1.984	6.443		503	0.006	0.007	0.029	0.009	0.014
635	1.899	3.685	51.311	2.044	5.669		504	0.006	0.007	0.027	0.009	0.014
636	1.472	2.939	50.075	2.505	5.277		505	0.006	0.007	0.026	0.009	0.014
637	0.669	2.144	47.67	2.289	4.497		506	0.006	0.007	0.024	0.009	0.014
638	1.149	2.571	46.793	1.615	4.855		507	0.006	0.007	0.023	0.009	0.014
639	0.444	2.692	44.572	1.678	5.228		508	0.006	0.007	0.021	0.009	0.014
640	0.825	2.897	44.302	1.976	4.738		509	0.006	0.007	0.02	0.009	0.014
641	1.303	1.585	43.294	1.936	4.778		510	0.006	0.007	0.019	0.009	0.014
642	1.259	2.88	40.102	1.783	4.597		511	0.006	0.007	0.018	0.009	0.014
643	0.949	2.292	41.056	1.844	3.71		512	0.006	0.007	0.017	0.009	0.014
644	0.542	2.242	39.082	0.592	3.822		513	0.006	0.007	0.016	0.009	0.014
645	1.423	2.737	38.515	1.627	3.4		514	0.006	0.007	0.015	0.009	0.014
646	0.227	3.13	37.057	0.83	3.673		515	0.006	0.007	0.014	0.009	0.014
647	0.265	1.647	34.857	1.381	4.088		516	0.006	0.007	0.013	0.009	0.014
648	-0.062	2.398	34.401	2.394	3.521		517	0.006	0.007	0.012	0.009	0.014
649	1.038	1.792	33.776	1.5	4.079		518	0.006	0.007	0.011	0.009	0.014
650	0.55	2.05	33.113	1.081	3.011		519	0.006	0.007	0.01	0.009	0.014
651	0.226	1.781	30.253	0.446	3.497		520	0.006	0.007	0.01	0.008	0.013
652	0.34	0.732	31.861	1.092	2.501		521	0.006	0.007	0.009	0.008	0.013
653	0.566	1.448	30.277	0.617	3.436		522	0.006	0.007	0.009	0.009	0.013
654	-0.772	1.335	28.096	0.7	2.744		523	0.006	0.007	0.009	0.009	0.014
655	0.707	1.953	28.398	1.243	2.957		524	0.006	0.007	0.008	0.008	0.014
656	-0.118	1.125	26.572	1.369	2.586		525	0.006	0.006	0.008	0.008	0.013
657	0.71	2.205	27.175	0.323	1.751		526	0.006	0.006	0.007	0.008	0.013
658	0.185	1.787	25.292	1.765	2.395		527	0.006	0.006	0.007	0.008	0.013
659	0.481	1.417	25.794	0.386	2.277		528	0.006	0.006	0.007	0.008	0.013
660	0.722	1.206	23.584	0.748	2.061		529	0.006	0.006	0.007	0.008	0.013
661	-0.224	1.461	23.75	0.866	2.168		530	0.006	0.006	0.006	0.008	0.013
662	0.645	1.296	22.889	0.348	2.01		531	0.006	0.006	0.006	0.008	0.013
663	0.821	1.328	22.25	-0.465	2.453		532	0.006	0.006	0.006	0.008	0.013
664	0.691	1.291	20.501	0.592	1.223		533	0.006	0.006	0.006	0.008	0.013
665	-0.361	1.402	20.838	0.068	1.516		534	0.005	0.006	0.005	0.008	0.013
666	0.74	0.358	20.487	0.855	1.772		535	0.005	0.006	0.005	0.008	0.013
667	0.536	1.305	19.598	0.292	2.559		536	0.005	0.006	0.005	0.008	0.013
668	0.72	0.894	18.694	-0.083	1.799		537	0.005	0.006	0.005	0.008	0.013
669	0.307	0.508	17.421	0.445	1.849		538	0.005	0.006	0.005	0.008	0.013
670	0.427	-0.09	18.289	0.547	1.159		539	0.005	0.006	0.005	0.008	0.012
671	-0.234	1.331	16.829	-0.142	1.218		540	0.005	0.006	0.005	0.008	0.012
672	0.265	0.531	16.251	0.237	0.848		541	0.005	0.006	0.005	0.008	0.012
673	-0.311	0.346	14.959	-0.001	1.429		542	0.005	0.006	0.004	0.008	0.012
674	-0.025	0.526	15.664	0.841	0.617		543	0.005	0.006	0.004	0.008	0.012
675	0.468	0.742	14.44	-0.095	1.694		544	0.005	0.006	0.005	0.008	0.012
676	0.747	1.17	14.545	0.392	1.024		545	0.005	0.005	0.004	0.007	0.012
677	0.339	0.467	13.193	0.412	1.787		546	0.005	0.006	0.004	0.007	0.011
678	-0.745	-0.379	12.732	0.148	1.001		547	0.005	0.006	0.004	0.007	0.011
679	0.013	0.329	12.063	-0.686	1.057		548	0.005	0.005	0.004	0.007	0.011
680	-1.054	-0.061	11.654	0.215	0.091		549	0.005	0.005	0.004	0.007	0.012
681	0.246	0.192	11.905	-0.02	0.269		550	0.005	0.005	0.004	0.007	0.011
682	-0.807	0.81	10.939	-0.465	1.31		551	0.005	0.006	0.004	0.007	0.011
683	-0.347	0.493	9.997	-0.196	0.473		552	0.005	0.005	0.004	0.007	0.011
684	0.104	0.919	8.818	0.057	0.861		553	0.005	0.005	0.004	0.007	0.011
685	0.301	0.411	9.745	-0.218	-0.109		554	0.005	0.005	0.004	0.007	0.011
686	0.225	0.794	10.25	0.248	0.907		555	0.005	0.005	0.004	0.007	0.011
687	-0.936	-0.152	8.224	0.598	0.61		556	0.005	0.005	0.004	0.007	0.011
688	-0.291	0.85	7.596	0.853	0.753		557	0.005	0.005	0.004	0.007	0.011
689	-0.29	-0.077	8.61	-0.466	0.279		558	0.005	0.005	0.004	0.007	0.011
690	0.593	-0.056	7.537	-0.559	0.999		559	0.005	0.005	0.004	0.007	0.011
691	-0.209	0.179	6.681	-0.172	0.668		560	0.005	0.005	0.004	0.007	0.011
692	-1.175	0.469	7.378	-0.783	0.919		561	0.005	0.005	0.004	0.007	0.01
693	-1.013	0.241	6.687	-0.202	-0.355		562	0.005	0.005	0.004	0.007	0.01
694	-0.539	-0.013	6.545	-0.155	0.448		563	0.005	0.005	0.004	0.007	0.011
695	-1.284	0.181	6.704	-0.066	0.128		564	0.005	0.005	0.004	0.007	0.01
696	-0.937	0.07	6.742	-1.307	0.233		565	0.005	0.005	0.004	0.007	0.01
697	-0.693	0.346	7.182	-0.865	-0.201		566	0.005	0.005	0.004	0.007	0.01
698	-0.658	-0.431	4.751	-0.167	0.058		567	0.005	0.005	0.004	0.007	0.01
699	-0.389	0.635	4.962	-0.067	1.296		568	0.004	0.005	0.003	0.006	0.01
700	-0.201	-0.237	5.887	0.266	0.463		569	0.004	0.004	0.003	0.006	0.01
701	-0.635	0.048	4.611	0.405	0.311		570	0.004	0.004	0.003	0.007	0.01
702	-0.317	0.094	5.148	0.132	0.048		571	0.004	0.004	0.003	0.006	0.01
703	-0.204	1.253	4.308	0.549	0.313		572	0.004	0.005	0.003	0.006	0.01
704	0.072	0.435	4.29	0.09	0.935		573	0.004	0.005	0.003	0.006	0.01
705	-0.349	0.877	3.956	0.131	0.625		574	0.004	0.004	0.003	0.006	0.01
706	0.879	0.141	4.359	-0.511	-0.769		575	0.004	0.005	0.003	0.006	0.01
707	-0.545	-1.109	3.78	0.017	0.633		576	0.004	0.005	0.004	0.006	0.01
708	-0.897	0.345	3.465	-0.801	-1.159		577	0.004	0.004	0.003	0.006	0.01
709	-0.141	0.118	2.447	0.733	0.302		578	0.004	0.004	0.003	0.006	0.01
710	-0.283	0.628	3.156	-0.1	-0.152		579	0.004	0.004	0.003	0.006	0.01
711	-0.269	0.079	1.942	-1.363	-0.377		580	0.004	0.004	0.003	0.006	0.01
712	-0.808	-0.061	2.662	-0.227	0.004		581	0.004	0.004	0.003	0.006	0.01
713	-0.477	-0.193	2.456	0.283	-0.032		582	0.004	0.004	0.003	0.006	0.009
714	-0.118	-0.33	2.199	-0.212	-0.446		583	0.004	0.004	0.003	0.006	0.009
715	-0.839	0.114	2.466	-0.051	-0.15		584	0.004	0.004	0.003	0.006	0.009
716	-0.875	0.383	2.458	-0.558	0.292		585	0.004	0.004	0.003	0.006	0.009
717	-0.334	0.161	2.249	-0.542	0.494		586	0.004	0.004	0.003	0.006	0.009
718	-1.798	-0.299	2.589	-0.14	-0.095		587	0.004	0.004	0.003	0.006	0.009
719	-0.228	-0.223	3.018	0.549	-0.759		588	0.004	0.004	0.003	0.006	0.009
720	-0.63	0.155	2.211	-0.888	-0.649		589	0.004	0.004	0.003	0.006	0.009
721	0.183	0.077	1.772	0.186	0.527		590	0.004	0.004	0.003	0.006	0.009
722	-0.47	-0.187	2.694	-0.218	-0.481		591	0.004	0.004	0.003	0.006	0.009
723	-0.869	-0.715	2.55	0.497	0.299		592	0.004	0.004	0.003	0.006	0.009
724	-0.53	0.602	2.121	0.215	0.84		593	0.004	0.004	0.003	0.006	0.009
725	0.509	-0.983	1.809	-0.295	0.379		594	0.004	0.004	0.003	0.006	0.009
726	-0.412	0.543	1.094	-0.917	0.285		595	0.004	0.004	0.003	0.006	0.009
727	-0.132	-0.673	1.63	-0.327	0.337		596	0.004	0.004	0.003	0.006	0.009
728	-0.236	0.326	2.246	-0.215	-0.983		597	0.004	0.004	0.003	0.006	0.009
729	-0.968	-0.315	1.809	-1.326	0.509		598	0.004	0.004	0.003	0.006	0.009
730	-0.394	-0.287	0.846	-0.23	-1.074		599	0.004	0.004	0.003	0.006	0.009
731	-0.712	0.005	1.337	-0.082	0.021		600	0.004	0.004	0.003	0.006	0.009
732	-0.257	-0.519	1.569	-0.511	0.39		601	0.004	0.004	0.003	0.006	0.009
733	-0.342	-0.279	1.229	-0.015	-0.222		602	0.004	0.004	0.003	0.006	0.008
734	-1.097	0.497	1.869	-0.738	-0.539		603	0.004	0.003	0.003	0.006	0.008
735	-0.565	-0.721	1.52	0.178	-0.953		604	0.004	0.003	0.002	0.006	0.008
736	-0.672	-0.224	1.081	-0.117	-1.328		605	0.003	0.003	0.002	0.005	0.008
737	-0.067	-0.742	1.182	-0.925	-0.584		606	0.004	0.004	0.002	0.006	0.008
738	-0.532	0.489	0.794	0.092	-0.345		607	0.004	0.003	0.002	0.005	0.008
739	0.003	-0.121	0.142	0.177	-0.225		608	0.003	0.003	0.002	0.005	0.008
740	-0.77	-0.91	0.366	-0.651	-0.254		609	0.003	0.003	0.002	0.005	0.008
741	-0.522	-0.883	0.485	0.199	0.024		610	0.003	0.003	0.002	0.005	0.008
742	-0.218	0.805	0.171	-0.736	-0.615		611	0.003	0.003	0.002	0.005	0.008
743	-0.25	0.125	1.683	-1.015	0.145		612	0.003	0.003	0.002	0.005	0.008
744	-0.106	-0.274	0.764	-0.329	-0.661		613	0.003	0.003	0.002	0.005	0.008
745	-0.677	-0.468	1.183	0.756	-0.549		614	0.003	0.003	0.002	0.005	0.008
746	-0.678	0.341	0.711	-0.886	-0.044		615	0.003	0.003	0.002	0.005	0.008
747	-0.42	-0.245	0.788	-0.554	-0.061		616	0.003	0.003	0.002	0.005	0.008
748	0.516	-0.33	0.424	-0.902	0.494		617	0.003	0.003	0.002	0.005	0.008
749	-0.166	-0.337	0.156	0.112	-0.012		618	0.003	0.003	0.002	0.005	0.008
750	-0.792	-0.582	0.785	-1.298	-0.921		619	0.003	0.003	0.002	0.005	0.008
751	0.222	0.127	-0.747	-0.565	-0.044		620	0.003	0.003	0.002	0.005	0.008
752	-0.841	-0.464	-0.057	0.577	-0.262		621	0.003	0.003	0.002	0.005	0.008
753	-1.162	0.235	0.553	0.183	-0.212		622	0.003	0.003	0.002	0.005	0.008
754	-0.279	-1.32	-0.674	-1.11	-1.147		623	0.003	0.003	0.002	0.005	0.008
755	-0.632	0.287	0.422	-0.792	-0.108		624	0.003	0.003	0.002	0.005	0.008
756	0.006	-0.434	-0.181	0.072	-1.314		625	0.003	0.003	0.002	0.005	0.008
757	-1.257	-0.755	0.283	0.528	-0.822		626	0.003	0.003	0.002	0.005	0.007
758	-0.095	-0.463	-0.387	-0.735	-0.372		627	0.003	0.003	0.002	0.005	0.007
759	-0.127	-0.696	-0.331	0.39	-0.787		628	0.003	0.003	0.002	0.004	0.007
760	-1.007	-0.776	-0.021	-0.548	-0.148		629	0.003	0.003	0.002	0.005	0.007
761	-0.163	0.259	-0.224	-0.47	-0.094		630	0.003	0.003	0.002	0.005	0.007
762	-0.029	0.037	0.182	-0.572	-0.264		631	0.003	0.003	0.002	0.005	0.007
763	-0.205	0.466	0.031	-0.366	-0.278		632	0.003	0.003	0.002	0.005	0.007
764	-0.104	-1.461	0.007	0.537	-0.35		633	0.003	0.003	0.002	0.005	0.007
765	-0.66	0.1	0.813	0.253	0.65		634	0.003	0.003	0.002	0.005	0.007
766	-0.025	0.643	-0.22	-0.421	-0.163		635	0.003	0.003	0.001	0.004	0.007
767	-0.565	-0.924	0.065	-0.021	-0.977		636	0.003	0.003	0.001	0.004	0.007
768	-0.052	-0.587	0.259	-0.374	-0.514		637	0.003	0.002	0.001	0.004	0.007
769	-0.801	0.14	-0.011	-0.907	0.094		638	0.003	0.003	0.001	0.004	0.007
770	0.352	-1.034	0.195	-0.443	-0.219		639	0.003	0.002	0.001	0.004	0.007
771	-1.262	-0.551	0.016	-0.572	-1.383		640	0.003	0.003	0.001	0.004	0.007
772	-1.33	0.181	0.279	-0.689	-0.305		641	0.003	0.002	0.001	0.004	0.007
773	-0.649	0.307	0.132	0.731	-1.14		642	0.003	0.003	0.001	0.004	0.006
774	-0.239	-0.917	0.192	-0.095	0.348		643	0.003	0.002	0.001	0.004	0.006
775	-0.622	-0.091	-0.227	-0.596	0.322		644	0.003	0.002	0.001	0.004	0.006
776	-0.768	-0.411	0.082	-0.382	0.367		645	0.003	0.002	0.001	0.004	0.007
777	-0.949	-0.829	-0.803	-0.53	-0.444		646	0.003	0.003	0.001	0.004	0.007
778	-0.645	0.247	-0.801	-0.242	-0.467		647	0.003	0.002	0.001	0.004	0.006
779	0.35	-0.103	0.071	-0.329	-0.057		648	0.003	0.002	0.001	0.004	0.006
780	-1.351	-0.193	0.013	-0.71	-0.993		649	0.003	0.002	0.001	0.004	0.006
781	-0.348	-0.266	-0.047	-0.848	0.317		650	0.003	0.002	0.001	0.004	0.006
782	0.436	-0.722	0.046	0.028	-0.978		651	0.003	0.002	0.001	0.004	0.006
783	0.088	-0.78	-0.528	0.123	-0.908		652	0.003	0.002	0.001	0.004	0.006
784	-0.322	0.139	-0.248	-0.635	-0.992		653	0.003	0.002	0.001	0.004	0.006
785	-0.887	-1.093	-0.489	-0.654	-1.248		654	0.003	0.002	0.001	0.004	0.006
786	-0.785	-0.529	-0.474	-0.405	-0.295		655	0.002	0.002	0.001	0.004	0.006
787	-0.869	0.371	-0.235	-0.47	0.121		656	0.003	0.002	0.001	0.004	0.006
788	-0.472	0.2	-0.56	-0.453	1.163		657	0.002	0.002	0.001	0.004	0.006
789	-0.946	-0.701	0.291	-0.343	-0.502		658	0.002	0.002	0.001	0.004	0.006
790	0.252	-0.098	-0.504	-0.57	-0.642		659	0.002	0.002	0.001	0.004	0.006
791	0.01	-0.243	0.21	-0.671	-0.108		660	0.002	0.002	0.001	0.004	0.006
792	-0.426	-0.778	0.632	0.314	-1.247		661	0.002	0.002	0.001	0.004	0.006
793	-0.059	-0.272	-0.139	-1.259	-0.479		662	0.002	0.002	0.001	0.004	0.006
794	0.006	-1.034	-0.576	0.205	-0.353		663	0.002	0.002	0.001	0.004	0.006
795	-0.993	-0.863	-0.27	-0.062	0.373		664	0.002	0.002	0.001	0.004	0.006
796	0.044	-0.367	0.309	0.021	-0.207		665	0.002	0.002	0.001	0.004	0.006
797	0.16	-0.471	-0.248	-1.132	-0.544		666	0.002	0.002	0.001	0.004	0.006
798	0.036	-0.244	-0.2	-0.145	-0.344		667	0.003	0.002	0.001	0.004	0.006
799	-0.92	0.211	-0.01	0.29	-0.238		668	0.002	0.002	0.001	0.003	0.005
800	-0.989	0.302	-0.43	-0.421	-0.728		669	0.002	0.002	0.001	0.003	0.005
							670	0.002	0.002	0.001	0.003	0.005
							671	0.002	0.002	0.001	0.003	0.005
							672	0.002	0.002	0.001	0.003	0.005
							673	0.002	0.002	0.001	0.003	0.005
							674	0.002	0.002	0.001	0.003	0.005
							675	0.002	0.002	0.001	0.003	0.005
							676	0.002	0.002	0.001	0.003	0.005
							677	0.002	0.002	0.001	0.003	0.005
							678	0.002	0.002	0.001	0.003	0.005
							679	0.002	0.002	0.001	0.003	0.005
							680	0.002	0.001	0.001	0.003	0.005
							681	0.002	0.002	0.001	0.003	0.005
							682	0.002	0.002	0.001	0.003	0.005
							683	0.002	0.002	0	0.003	0.005
							684	0.002	0.002	0	0.003	0.005
							685	0.002	0.002	0	0.003	0.005
							686	0.002	0.002	0	0.003	0.005
							687	0.002	0.002	0	0.003	0.005
							688	0.002	0.002	0.001	0.003	0.004
							689	0.002	0.001	0	0.003	0.005
							690	0.002	0.001	0	0.003	0.004
							691	0.002	0.001	0	0.003	0.004
							692	0.002	0.001	0	0.003	0.004
							693	0.002	0.001	0	0.003	0.004
							694	0.002	0.001	0	0.003	0.004
							695	0.002	0.001	0	0.003	0.004
							696	0.002	0.001	0	0.003	0.004
							697	0.002	0.001	0	0.003	0.004
							698	0.002	0.001	0	0.003	0.004
							699	0.002	0.001	0	0.002	0.004
							700	0.002	0.001	0	0.002	0.004
							701	0.002	0.001	0	0.002	0.004
							702	0.002	0.001	0	0.002	0.004
							703	0.002	0.001	0	0.002	0.004
							704	0.002	0.001	0	0.002	0.004
							705	0.002	0.001	0	0.002	0.004
							706	0.002	0.001	0	0.002	0.003
							707	0.002	0.001	0	0.002	0.004
							708	0.002	0.001	0	0.002	0.004
							709	0.002	0.001	0	0.002	0.004
							710	0.002	0.001	0	0.002	0.004
							711	0.002	0.001	0	0.002	0.003
							712	0.002	0.001	0	0.002	0.003
							713	0.002	0.001	0	0.002	0.003
							714	0.002	0.001	0	0.002	0.003
							715	0.002	0.001	0	0.002	0.003
							716	0.002	0.001	0	0.002	0.003
							717	0.002	0.001	0	0.002	0.003
							718	0.002	0.001	0	0.002	0.003
							719	0.002	0.001	0	0.002	0.003
							720	0.002	0.001	0	0.002	0.003
							721	0.002	0.001	0	0.002	0.003
							722	0.002	0.001	0	0.002	0.003
							723	0.002	0.001	0	0.002	0.003
							724	0.002	0.001	0	0.002	0.003
							725	0.002	0.001	0	0.002	0.003
							726	0.002	0.001	0	0.002	0.003
							727	0.002	0.001	0	0.002	0.003
							728	0.002	0.001	0	0.002	0.003
							729	0.001	0.001	0	0.002	0.002
							730	0.001	0.001	0	0.002	0.002
							731	0.001	0.001	0	0.002	0.002
							732	0.001	0.001	0	0.001	0.002
							733	0.001	0	0	0.001	0.002
							734	0.001	0	0	0.001	0.002
							735	0.001	0.001	0	0.001	0.002
							736	0.001	0.001	0	0.002	0.002
							737	0.001	0	0	0.001	0.002
							738	0.001	0	0	0.001	0.002
							739	0.001	0	0	0.001	0.002
							740	0.001	0	0	0.001	0.002
							741	0.001	0	0	0.001	0.002
							742	0.001	0	0	0.001	0.002
							743	0.001	0	-0.001	0.001	0.002
							744	0.001	0	-0.001	0.001	0.002
							745	0.001	0	-0.001	0.001	0.002
							746	0.001	0	-0.001	0.001	0.002
							747	0.001	0	-0.001	0.001	0.002
							748	0.001	0	-0.001	0.001	0.002
							749	0.001	0	-0.001	0.001	0.002
							750	0.001	0	-0.001	0.001	0.002
							751	0.001	0	-0.001	0.001	0.002
							752	0.001	0	-0.001	0.001	0.001
							753	0.001	0	-0.001	0.001	0.002
							754	0.001	0	-0.001	0.001	0.001
							755	0.001	0	-0.001	0.001	0.001
							756	0.001	0	-0.001	0.001	0.001
							757	0.001	0	-0.001	0.001	0.001
							758	0.001	0	-0.001	0.001	0.001
							759	0.001	0	-0.001	0.001	0.001
							760	0.001	0	-0.001	0.001	0.001
							761	0.001	0	-0.001	0.001	0.001
							762	0.001	0	-0.001	0.001	0.001
							763	0.001	0	-0.001	0.001	0.001
							764	0.001	0	-0.001	0.001	0.001
							765	0.001	0	-0.001	0.001	0.001
							766	0.001	0	-0.001	0.001	0.001
							767	0.001	0	-0.001	0.001	0.001
							768	0.001	0	-0.001	0.001	0.001
							769	0.001	0	-0.001	0.001	0.001
							770	0.001	0	-0.001	0.001	0.001
							771	0.001	0	-0.001	0.001	0.001
							772	0.001	0	-0.001	0.001	0.001
							773	0.001	0	-0.001	0.001	0.001
							774	0.001	0	-0.001	0.001	0.001
							775	0.001	0	-0.001	0.001	0.001
							776	0.001	0	-0.001	0.001	0.001
							777	0.001	0	-0.001	0.001	0.001
							778	0.001	0	-0.001	0.001	0.001
							779	0.001	0	-0.001	0	0
							780	0.001	0	-0.001	0	0
							781	0.001	0	-0.001	0	0
							782	0.001	0	-0.001	0	0
							783	0.001	0	-0.001	0.001	0
							784	0.001	0	-0.001	0	0
							785	0.001	0	-0.001	0	0
							786	0.001	0	-0.001	0	0
							787	0.001	0	-0.001	0	0
							788	0.001	0	-0.001	0	0
							789	0.001	0	-0.001	0	0
							790	0.001	0	-0.001	0	0
							791	0.001	0	-0.001	0	0
							792	0.001	0	-0.001	0	0
							793	0.001	0	-0.001	0	0
							794	0.001	0	-0.001	0	0
							795	0.001	0	-0.001	0	0
							796	0.001	0	-0.001	0	0
							797	0.001	0	-0.001	0	0
							798	0	0	-0.001	0	0
							799	0	0	-0.001	0	0
							800	0.001	0	-0.001	0	0

## Sheet: Supplementary Figure 4
UV:	Wavelength [nm]	Abs		465:	Wavelength [nm]	Int.		ex533:	Wavelength [nm]	Int.		excoeff:	Wellenlänge	log e	e (l*mol-1*cm-1)	E-Faktor	Extinktion	Schichtdicke	Mol-Faktor	Molmasse	Konzentration (mg/ml)
	800	0.00211166			475	3.79834			230	11.1786			264	4.99678	99260.3	1.02	1.02	1	97314	486.57	0.005
	799	0.00187615			477	4.80769			232	10.2915			277	5.01348	103153	1.06	1.06	1	97314	486.57	0.005
	798	0.000349505			479	6.45845			234	9.48838			314	4.73636	54495.8	0.56	0.56	1	97314	486.57	0.005
	797	0.00095671			481	8.60189			236	8.61267			341	4.69575	49630.1	0.51	0.51	1	97314	486.57	0.005
	796	-0.00116284			483	11.3234			238	8.03837			361	4.36839	23355.4	0.24	0.24	1	97314	486.57	0.005
	795	0.00394638			485	14.7621			240	7.48958			419	4.3306	21409.1	0.22	0.22	1	97314	486.57	0.005
	794	0.00158154			487	19.0483			242	7.04578			465	4.51965	33086.8	0.34	0.34	1	97314	486.57	0.005
	793	0.00257204			489	24.514			244	6.62883
	792	0.00415607			491	31.3758			246	6.32759
	791	0.0021553			493	39.7423			248	6.17791
	790	0.00307345			495	50.1051			250	6.27082
	789	0.00238496			497	62.4903			252	6.76417
	788	0.00354479			499	76.6422			254	8.17735
	787	0.00206006			501	92.8069			256	10.9239
	786	0.00470887			503	110.742			258	15.8355
	785	0.00537169			505	130.361			260	24.1408
	784	0.0075322			507	151.006			262	37.1678
	783	0.00455212			509	172.039			264	54.8637
	782	0.00274501			511	192.779			266	75.8744
	781	0.000751464			513	213.044			268	99.7426
	780	-0.0019568			515	232.331			270	128.839
	779	-0.0029923			517	250.354			272	161.752
	778	-0.00347053			519	266.038			274	194.804
	777	-0.00114953			521	280.184			276	223.538
	776	-0.000695919			523	292.203			278	245.114
	775	-0.00036			525	301.979			280	258.022
	774	0.00164901			527	309.597			282	262.948
	773	0.00275119			529	314.878			284	262.723
	772	0.00184135			531	318.22			286	259.611
	771	-3.69708e-06			533	319.756			288	253.997
	770	-0.000857668			535	319.149			290	247.134
	769	-0.000897213			537	316.943			292	241.135
	768	-0.000620993			539	313.347			294	236.436
	767	-0.00100387			541	308.626			296	234.381
	766	-0.001366			543	302.8			298	233.741
	765	-0.000641052			545	296.199			300	233.76
	764	-2.78694e-05			547	288.9			302	234.245
	763	-0.00148549			549	281.356			304	236.956
	762	-0.000861292			551	273.591			306	243.999
	761	-0.00106683			553	265.329			308	254.219
	760	-0.00129697			555	257.299			310	264.049
	759	-0.00127074			557	249.083			312	269.505
	758	-0.000971809			559	240.975			314	267.959
	757	-0.000344221			561	232.739			316	259.683
	756	0.000575428			563	224.49			318	247.097
	755	9.75122e-05			565	216.156			320	234.432
	754	-0.00369927			567	207.882			322	224.301
	753	-0.00411117			569	199.277			324	217.731
	752	-0.00485512			571	190.77			326	214.446
	751	-0.0055307			573	182.265			328	214.026
	750	-0.00556759			575	173.839			330	216.72
	749	-0.00574449			577	165.327			332	223.353
	748	-0.00313246			579	156.954			334	235.035
	747	-0.00315676			581	148.967			336	250.49
	746	-0.00161064			583	141.094			338	265.345
	745	-0.0039373			585	133.22			340	274.222
	744	-0.00197183			587	125.793			342	274.546
	743	-0.0029384			589	118.814			344	266.33
	742	-0.0017485			591	111.907			346	252.027
	741	-0.00152979			593	105.396			348	235.481
	740	-0.00396141			595	99.1657			350	220.204
	739	-0.00414969			597	93.2034			352	208.026
	738	-0.00442392			599	87.6684			354	199.041
	737	-0.00452512			601	82.32			356	191.536
	736	-0.00352416			603	77.3206			358	183.187
	735	-0.00403048			605	72.4769			360	171.615
	734	-0.00263063			607	67.8825			362	156.446
	733	-0.00184106			609	63.4684			364	139.42
	732	-0.00176169			611	59.3255			366	123.191
	731	-0.000792203			613	55.3042			368	109.739
	730	-0.00181909			615	51.5545			370	99.9076
	729	-0.00170977			617	47.9805			372	93.345
	728	0.000175648			619	44.6122			374	89.0817
	727	-0.000467725			621	41.4399			376	86.6921
	726	-0.00106412			623	38.4849			378	85.5698
	725	-0.00118978			625	35.669			380	85.6657
	724	-0.00178419			627	33.0958			382	86.9006
	723	-0.000670609			629	30.6737			384	89.2473
	722	-0.00190829			631	28.3782			386	92.5276
	721	-0.00267245			633	26.2987			388	96.5271
	720	-0.00269571			635	24.3415			390	100.948
	719	-0.00125764			637	22.5065			392	105.301
	718	-0.00117521			639	20.8291			394	109.296
	717	0.000520336			641	19.2663			396	113.009
	716	0.00128102			643	17.7931			398	116.589
	715	0.00173391			645	16.4529			400	120.187
	714	0.00403344			647	15.1663			402	124.404
	713	0.003931			649	13.9452			404	129.615
	712	0.00524763			651	12.832			406	136.324
	711	0.00469645			653	11.7826			408	144.878
	710	0.00202997			655	10.8172			410	154.82
	709	0.00215474			657	9.95003			412	165.605
	708	0.000203028			659	9.1267			414	176.357
	707	0.000627549			661	8.36483			416	186.328
	706	-0.00121352			663	7.65466			418	195.002
	705	-0.00147629			665	7.03098			420	202.353
	704	-0.00136397			667	6.42575			422	208.437
	703	-0.000206337			669	5.91628			424	213.245
	702	0.000139386			671	5.43678			426	217.972
	701	-0.00116747			673	4.98433			428	223.009
	700	-0.00179024			675	4.57274			430	228.158
	699	-0.00279358			677	4.20603			432	233.91
	698	-0.00142602			679	3.87487			434	240.089
	697	-0.00204693			681	3.57151			436	246.86
	696	-0.00332294			683	3.28437			438	254.225
	695	-0.00394857			685	3.02591			440	261.635
	694	-0.00439227			687	2.77776			442	268.819
	693	-0.00276937			689	2.5563			444	275.636
	692	-0.00187669			691	2.35865			446	282.063
	691	-0.00046189			693	2.16525			448	287.611
	690	0.00144149			695	1.99951			450	294.689
	689	0.00179379			697	1.83634			452	302.39
	688	0.0014566			699	1.68758			454	307.454
	687	0.00214166			701	1.55141			456	311.852
	686	0.000909826			703	1.4276			458	316.36
	685	-0.00109198			705	1.30772			460	318.02
	684	-0.00206502			707	1.21485			462	319.272
	683	-0.000321107			709	1.13458			464	320.075
	682	-0.000428937			711	1.05031			466	317.098
	681	-0.000366513			713	0.97485			468	317.529
	680	-0.000230448			715	0.90758			470	312.178
	679	0.00237891			717	0.84822			472	300.954
	678	0.00284263			719	0.78745			474	294.117
	677	0.00174243			721	0.73501			476	281.752
	676	-0.000263152			723	0.6881			478	266.278
	675	0.000277477			725	0.64873			480	251.921
	674	-0.000314875			727	0.60639			482	241.707
	673	-0.00304109			729	0.56852			484	231.82
	672	-0.00209142			731	0.53321			486	220.355
	671	-0.00177047			733	0.50405			488	207.883
	670	0.00109181			735	0.47612			490	193.298
	669	0.00129841			737	0.4529			492	179.309
	668	0.00149425			739	0.42969			494	164.294
	667	0.00096039			741	0.40544			496	144.577
	666	-0.000190731			743	0.38588			498	125.126
	665	-8.08594e-05			745	0.37014			500	106.614
	664	-0.000763121			747	0.35099			502	89.6021
	663	-0.00161361			749	0.33279			504	74.5076
	662	-0.00032602			751	0.32475			506	61.1849
	661	-0.000398365			753	0.31372			508	49.8118
	660	0.00132927			755	0.30721			510	40.256
	659	0.000718267			757	0.29679			512	32.344
	658	0.000908999			759	0.28275			514	25.8736
	657	0.00035932			761	0.2753			516	20.5249
	656	-0.00160245			763	0.26632			518	16.2238
	655	-0.00264583			765	0.26026			520	12.7884
	654	-0.00586996			767	0.25617			522	10.1039
	653	-0.00505452			769	0.24692			524	8.01241
	652	-0.00432622			771	0.24044			526	6.40642
	651	-0.00400835			773	0.23772			528	7.90943
	650	-0.00341411			775	0.23349			530	34.9682
	649	-0.00255139			777	0.23025			532	72.0268
	648	-0.000139406			779	0.22647			534	45.851
	647	-0.000372956			781	0.22077			536	8.8568
	646	-0.0011428			783	0.21859			538	3.39599
	645	-0.00158357			785	0.21748			540	3.51981
	644	-0.00145354			787	0.21484			542	3.79153
	643	-0.00117873			789	0.21206			544	4.16773
	642	-0.000725847			791	0.20935			546	4.6099
	641	0.000344048			793	0.20897			548	5.10524
	640	9.99801e-05			795	0.20566			550	5.6589
	639	-0.000573351			797	0.20511			552	6.19027
	638	-0.000440148			799	0.20365			554	6.71574
	637	-0.00153822			801	0.20265			556	7.21958
	636	-0.000982351			803	0.20109			558	7.72719
	635	-0.00221558			805	0.19908			560	8.16188
	634	-0.0022026			807	0.19833			562	8.53903
	633	-0.00117038			809	0.1958			564	8.85162
	632	-0.000334325			811	0.19502			566	9.10656
	631	-3.24383e-05			813	0.19398			568	9.35674
	630	-0.000653433			815	0.19243			570	9.61175
	629	-0.000327339			817	0.1915			572	9.88761
	628	-0.000555102			819	0.1912			574	10.1581
	627	-0.000394269			821	0.19039			576	10.4253
	626	-0.000994729			823	0.18956			578	10.6175
	625	-0.00180621			825	0.18791			580	10.8693
	624	-0.0019088			827	0.18821			582	11.2151
	623	-0.00166968			829	0.18843			584	11.4091
	622	-0.00169918			831	0.18848			586	11.5187
	621	-0.00180892			833	0.18751			588	11.812
	620	-0.00197757			835	0.18692			590	12.1587
	619	-0.00202115			837	0.18686			592	12.5668
	618	-0.00215331			839	0.18608			594	13.0811
	617	-0.00239712			841	0.18507			596	13.6134
	616	-0.00246345			843	0.18557			598	14.1635
	615	-0.00185844			845	0.18669			600	14.7782
	614	-0.00202235			847	0.18566			602	15.3138
	613	-0.00114024			849	0.18533			604	15.8734
	612	-0.000653844							606	16.4139
	611	-0.000578195							608	16.9978
	610	-0.000556873							610	17.5466
	609	-0.000768157							612	18.2109
	608	-0.000467026							614	18.9215
	607	-0.000754242							616	19.7392
	606	-0.000927031							618	20.6399
	605	-0.000829189							620	21.5324
	604	-0.00117514							622	22.5573
	603	-0.00118331							624	23.798
	602	-0.00109909							626	25.06
	601	-0.00125812							628	26.0052
	600	-0.000689425							630	26.6523
	599	-0.000700094							632	27.0901
	598	-0.000449885							634	27.3099
	597	-0.000701955							636	27.5661
	596	-0.000801862							638	27.7701
	595	-0.00055051							640	27.9279
	594	-0.000738203							642	28.0498
	593	-0.00127951							644	28.047
	592	-0.000982206							646	28.0069
	591	-0.00105534							648	27.7081
	590	-0.000627703							650	27.6366
	589	-0.000702772							652	28.4688
	588	-0.000425461							654	29.6025
	587	-0.000388011							656	30.6192
	586	-0.000893315							658	31.4172
	585	-0.000276733							660	32.083
	584	-0.000462022							662	32.6577
	583	-0.000691338							664	33.2654
	582	-0.00065038							666	33.9106
	581	-0.000482186							668	34.7111
	580	-0.000465325							670	35.9792
	579	-0.000923183							672	37.4481
	578	-0.00147224							674	39.1531
	577	-0.00149217							676	41.1727
	576	-0.00167394							678	43.2163
	575	-0.00172132							680	44.8895
	574	-0.00190854							682	44.8784
	573	-0.00163042							684	44.162
	572	-0.00105903							686	44.531
	571	-0.000943797							688	44.803
	570	-0.000908333							690	44.46
	569	-0.000875033							692	45.0413
	568	-0.000905758							694	46.4054
	567	-0.000567455							696	47.6412
	566	-0.000698745							698	48.0956
	565	-0.00139153							700	47.9744
	564	-0.00193504
	563	-0.00184273
	562	-0.00208498
	561	-0.00215991
	560	-0.00200192
	559	-0.00172936
	558	-0.00170144
	557	-0.00116804
	556	-0.000904065
	555	-0.00113455
	554	-0.000758481
	553	-0.000625456
	552	-0.000741729
	551	-0.00097848
	550	-0.00115372
	549	-0.00149175
	548	-0.00143522
	547	-0.00180649
	546	-0.00151139
	545	-0.00109539
	544	-0.000899289
	543	-0.000725907
	542	-0.000672258
	541	-0.000513799
	540	-7.15846e-05
	539	-0.00055685
	538	-0.000434413
	537	-9.96097e-05
	536	0.000288694
	535	0.000243762
	534	-0.000735475
	533	-0.000515585
	532	-0.000160938
	531	3.49942e-05
	530	-0.000462208
	529	-0.000515356
	528	0.000513967
	527	0.000528115
	526	0.000965869
	525	0.00104682
	524	0.00188255
	523	0.00251901
	522	0.00254879
	521	0.00335539
	520	0.00482775
	519	0.00557896
	518	0.00643545
	517	0.00777748
	516	0.00955877
	515	0.0109224
	514	0.0121241
	513	0.0149368
	512	0.0179506
	511	0.0201272
	510	0.0233732
	509	0.0267966
	508	0.0306524
	507	0.0351847
	506	0.0395321
	505	0.0447609
	504	0.0494047
	503	0.0548432
	502	0.0613284
	501	0.066755
	500	0.0747663
	499	0.0821009
	498	0.0899724
	497	0.099244
	496	0.107937
	495	0.115791
	494	0.126885
	493	0.136301
	492	0.145507
	491	0.157858
	490	0.170725
	489	0.18062
	488	0.187845
	487	0.199647
	486	0.21033
	485	0.220038
	484	0.231826
	483	0.247043
	482	0.254294
	481	0.262396
	480	0.273358
	479	0.283106
	478	0.290807
	477	0.298497
	476	0.306411
	475	0.312255
	474	0.317793
	473	0.323427
	472	0.328953
	471	0.332041
	470	0.335191
	469	0.337573
	468	0.339317
	467	0.340402
	466	0.340711
	465	0.340779
	464	0.3401
	463	0.339178
	462	0.33822
	461	0.337182
	460	0.335283
	459	0.333592
	458	0.331945
	457	0.329764
	456	0.327871
	455	0.325553
	454	0.323392
	453	0.321077
	452	0.31845
	451	0.31626
	450	0.313615
	449	0.31103
	448	0.308479
	447	0.305954
	446	0.302883
	445	0.299754
	444	0.296859
	443	0.293364
	442	0.289799
	441	0.286814
	440	0.28342
	439	0.279822
	438	0.27654
	437	0.273145
	436	0.270131
	435	0.266734
	434	0.263678
	433	0.260957
	432	0.258067
	431	0.255226
	430	0.25328
	429	0.250804
	428	0.24875
	427	0.246792
	426	0.245051
	425	0.242875
	424	0.240801
	423	0.238502
	422	0.235315
	421	0.231452
	420	0.228628
	419	0.224984
	418	0.219894
	417	0.215422
	416	0.210195
	415	0.204233
	414	0.19754
	413	0.191462
	412	0.185483
	411	0.178906
	410	0.172808
	409	0.167668
	408	0.16252
	407	0.157508
	406	0.153063
	405	0.149337
	404	0.145706
	403	0.142489
	402	0.140117
	401	0.13799
	400	0.135964
	399	0.133902
	398	0.131582
	397	0.129374
	396	0.127279
	395	0.125086
	394	0.122599
	393	0.119782
	392	0.117506
	391	0.115294
	390	0.112869
	389	0.110738
	388	0.108547
	387	0.106609
	386	0.104971
	385	0.103592
	384	0.102403
	383	0.101446
	382	0.101037
	381	0.100846
	380	0.100949
	379	0.10142
	378	0.102392
	377	0.103568
	376	0.10537
	375	0.107691
	374	0.110495
	373	0.114205
	372	0.118531
	371	0.124029
	370	0.131172
	369	0.139063
	368	0.14801
	367	0.158968
	366	0.171277
	365	0.184046
	364	0.197783
	363	0.211752
	362	0.225479
	361	0.238394
	360	0.250361
	359	0.261264
	358	0.271397
	357	0.280618
	356	0.290337
	355	0.300481
	354	0.311808
	353	0.325137
	352	0.340196
	351	0.357254
	350	0.376605
	349	0.397523
	348	0.419082
	347	0.440431
	346	0.460821
	345	0.479417
	344	0.494511
	343	0.505458
	342	0.511816
	341	0.512626
	340	0.507833
	339	0.498917
	338	0.486998
	337	0.472841
	336	0.458887
	335	0.445695
	334	0.43421
	333	0.424898
	332	0.417825
	331	0.413474
	330	0.411166
	329	0.410419
	328	0.411313
	327	0.413621
	326	0.41772
	325	0.423765
	324	0.431843
	323	0.442166
	322	0.455203
	321	0.470565
	320	0.487716
	319	0.505494
	318	0.522882
	317	0.538653
	316	0.550903
	315	0.558483
	314	0.560911
	313	0.558283
	312	0.551693
	311	0.542179
	310	0.530798
	309	0.519558
	308	0.509447
	307	0.501943
	306	0.497011
	305	0.494227
	304	0.494254
	303	0.496346
	302	0.500181
	301	0.505013
	300	0.510881
	299	0.51815
	298	0.527516
	297	0.538572
	296	0.552086
	295	0.568718
	294	0.588167
	293	0.611154
	292	0.637562
	291	0.66799
	290	0.701547
	289	0.737875
	288	0.776891
	287	0.817572
	286	0.859098
	285	0.899056
	284	0.936824
	283	0.971176
	282	0.999927
	281	1.02344
	280	1.0403
	279	1.05135
	278	1.05668
	277	1.05743
	276	1.05424
	275	1.04842
	274	1.04172
	273	1.03489
	272	1.02984
	271	1.02673
	270	1.02425
	269	1.02355
	268	1.02499
	267	1.02569
	266	1.0261
	265	1.02374
	264	1.01759
	263	1.01052
	262	0.990194
	261	0.951882
	260	0.893869
	259	0.808801
	258	0.690252
	257	0.538554
	256	0.367699
	255	0.227278
	254	0.116276
	253	0.0426581
	252	0.0134674
	251	-0.00713458
	250	-0.0179614
	249	-0.00836687
	248	-0.0057661
	247	0.00376309
	246	0.00652352
	245	-0.000254108
	244	0.015869
	243	0.0143621
	242	0.0169136
	241	0.00926067
	240	0.00653092
	239	0.0217223
	238	0.010627
	237	-0.0069227
	236	-0.0152042
	235	-0.0127992
	234	-0.00852688
	233	-0.0248627
	232	-0.0112673
	231	0.00625877
	230	0.00606847
	229	0.0173432
	228	0.026633
	227	0.0313106
	226	0.0397343
	225	0.0478683
	224	0.0426644
	223	0.0459192
	222	0.0373509
	221	0.0384571
	220	0.0334894
	219	0.0355564
	218	0.0435924
	217	0.035385
	216	0.0356048
	215	0.0312346
	214	0.0572462
	213	0.0419034
	212	0.014038
	211	0.00382428
	210	0.00899548
